# Supplementary material for: Assessment of Optimal Stent Implantation with the Use of Optical Coherence Tomography in Patients with Coronary Artery Disease
Source: Diagnostics (Basel). 2026 Mar 9;16(5):813. doi: 10.3390/diagnostics16050813 (PMC12984583; doi:10.3390/diagnostics16050813)
Supplement: Supplementary file 1 [file diagnostics-16-00813-s001.zip]

Archive with 1 entries (1 files):
- diagnostics-4033042-supplementary.pdf
